# Supplementary material for: Kisspeptin-10 Rescues Cholinergic Differentiated SHSY-5Y Cells from α-Synuclein-Induced Toxicity In Vitro
Source: Int J Mol Sci. 2022 May 6;23(9):5193. doi: 10.3390/ijms23095193 (PMC9105316; doi:10.3390/ijms23095193)
Supplement: Supplementary file 1 [file ijms-23-05193-s001.zip]

Archive with 2 entries (2 files):
- Video S2: MD simulation of docked KP10-E46K complex.mp4
- Video S1: MD simulation of docked KP10-WT complex.mp4
